# Supplementary material for: Physiologically Based Pharmacokinetic Modeling to Describe the CYP2D6 Activity Score-Dependent Metabolism of Paroxetine, Atomoxetine and Risperidone
Source: Pharmaceutics. 2022 Aug 18;14(8):1734. doi: 10.3390/pharmaceutics14081734 (PMC9414337; doi:10.3390/pharmaceutics14081734)
Supplement: Supplementary file 1 [file pharmaceutics-14-01734-s001.zip]

Archive with 1 entries (1 files):
- pharmaceutics-1836000-supplementary.pdf
